# Supplementary material for: Lung ultrasound among Expert operator’S: ScOring and iNter-rater reliability analysis (LESSON study) a secondary COWS study analysis from ITALUS group
Source: J Anesth Analg Crit Care. 2024 Jul 31;4:50. doi: 10.1186/s44158-024-00187-x (PMC11293153; doi:10.1186/s44158-024-00187-x)
Supplement: Supplementary file 1 — Additional file 1: Video clips [file 44158_2024_187_MOESM1_ESM.zip]

Archive with 25 entries (25 files):
- Video 1.mp4
- Video 10.mp4
- Video 11.mp4
- Video 12.mp4
- Video 13.mp4
- Video 14.mp4
- Video 15.mp4
- Video 16.mp4
- Video 17.mp4
- Video 18.mp4
- Video 19.mp4
- Video 2.mp4
- Video 20.mp4
- Video 21.mp4
- Video 22.mp4
- Video 23.mp4
- Video 24.mp4
- Video 25.mp4
- Video 3.mp4
- Video 4.mp4
- Video 5.mp4
- Video 6.mp4
- Video 7.mp4
- Video 8.mp4
- Video 9.mp4
